# Supplementary material for: FTO-dependent m6A modification of Plpp3 in circSCMH1-regulated vascular repair and functional recovery following stroke
Source: Nat Commun. 2023 Jan 30;14:489. doi: 10.1038/s41467-023-36008-y (PMC9886939; doi:10.1038/s41467-023-36008-y)
Supplement: Supplementary file 3 — Source Data [file 41467_2023_36008_MOESM3_ESM.xlsx]

## Sheet: Figure 1c
1c
Vascular area (%)		Vascular length (mm/mm2)		Numbers of branches /mm2
EV-Vector	PT-EV-circSCMH1	EV-Vector	EV-circSCMH1	EV-Vector	EV-circSCMH1
14.5417	19.6417	65.2923	132.589	199.74	259.28
13.2917	17.2274	52.0895	96.9118	179.98	262.89
14.6417	20.9792	75.0208	88.458	150.52	239.69
13.076	22.3286	89.8942	101.359	168.56	259.02

## Sheet: Figure 1f
f			1f
Vascular area (%)			Vascular length (mm/mm2)			Numbers of branches /mm2
Sham	PT-EV-Vector	PT-EV-circSCMH1	Sham	PT-EV-Vector	PT-EV-circSCMH1	Sham	PT-EV-Vector	PT-EV-circSCMH1
19.85	7.3	13.4	26.244	15.1418	27.8405	615.979	350.515	608.247
13.4	8.8	10.6	29.9902	16.0172	21.2865	574.742	237.113	752.577
11.55	8.3	10.4	19.9438	11.7256	24.0264	667.526	237.113	536.082
15.15	5.5	9.7	22.5271	14.3671	20.5432	737.113	381.443	505.155
11.25	5.35	8.85	38.2936	10.9128	23.4853	659.794	494.845	412.371
13.05	8.65	15.15	29.2351	19.0343	27.5056	791.237	453.608	701.031

## Sheet: Figure 1g
1g
BrdU+ CD31+ cells /mm2
Sham	PT-EV-Vector	PT-EV-circSCMH1
40	260	580
45	150	570
125	180	540
45	320	400
15	210	700
125	410	460

## Sheet: Figure 1h
1h
CD13+ cell coverage (% of CD31+ Vessel)
Sham	PT-EV-Vector	PT-EV-circSCMH1
38.48	9.67	25.03
35.69	11.28	28.84
27.17	11.27	16.63
22.96	7.99	20.59
27.97	12.61	20.42
21.08	8.48	14.51

## Sheet: Figure 1k
1k
Branch area (%)
Days after PT (d)	PT-EV-Vector
Pre	100	100	100	100
4	18.3193	23.1412	20.9994	15.1246
7	31.2997	30.5	32.5191	67.572
14	42.4963	45.0598	38.6965	64.8651
21	51.544	55.9543	49.704	65.2716
28	56.9381	61.2712	45.9913	62.876
Days after PT (d)	PT-EV-circSCMH1
Pre	100	100	100	100
4	20.0316	50.6577	44.6162	33.5755
7	42.7557	66.7858	50.365	55.0118
14	87.8931	81.7741	67.0176	59.4405
21	95.5617	72.789	61.1447	88.2497
28	98.4619	75.2848	65.8164	81.9979

## Sheet: Figure 2a
2a
m6A in total RNA (%)
Nonstroke		AIS
#1(Male)	0.040501	#1(Male)	0.049337
#2(Male)	0.018409	#2(Male)	0.041973
#3(Male)	0.015464	#3(Male)	0.022828
#4(Male)	0.027246	#4(Male)	0.05081
#5(Female)	0.012518	#5(Female)	0.046392
#6(Male)	0.022828	#6(Male)	0.030191

## Sheet: Figure 2b
2b
circSCMH1 relative expression
Nonstroke		AIS
#1(Male)	0.68	#1(Male)	0.565
#2(Male)	1.132	#2(Male)	0.13
#3(Male)	1.632	#3(Male)	0.79
#4(Male)	0.561	#4(Male)	0.533
#5(Female)	1.034	#5(Female)	0.632
#6(Male)	0.961	#6(Male)	0.204

## Sheet: Figure 2c
2c
FTO (fold change)
Nonstroke		AIS
#1(Male)	1.23272	#1(Male)	0.655774
#2(Male)	1.04349	#2(Male)	0.456316
#3(Male)	1.14031	#3(Male)	0.398736
#4(Male)	0.803982	#4(Male)	0.540885
#5(Female)	1.05448	#5(Female)	0.980486
#6(Male)	0.73501	#6(Male)	0.754224

## Sheet: Figure 2d
2d
m6A in total RNA (%)
Days after PT (d)
Sham	1	3	7	14	21	28
0.0985	0.1985	0.1985	0.193	0.1621	0.1554	0.1261
0.0899	0.1697	0.1747	0.1699	0.1445	0.1226	0.1229
0.0977	0.206	0.1902	0.1536	0.1423	0.1529	0.1334
0.0863	0.1798	0.1495	0.2	0.161	0.1375	0.1255
0.1073	0.1964	0.1887	0.1966	0.1601	0.128	0.1422
0.1027	0.1925	0.1807	0.1617	0.1735	0.1256	0.13

## Sheet: Figure 2e
2e
FTO (fold change)
Days after PT (d)
Sham	1	3	7	14	21	28
0.907586	0.565006	0.572222	0.276258	0.741237	0.81166	0.877824
0.940737	0.562426	0.532658	0.315012	0.710167	0.938969	0.649038
0.957586	0.385658	0.285189	0.654583	0.563747	0.493436	0.631719
1.2491	0.350788	0.273381	0.654583	0.505418	0.760809	0.618942
0.807586	0.541053	0.334891	0.573689	0.40687	0.68103	0.903404
1.1374	0.364427	0.5167	0.573689	0.413889	0.512714	0.691545

[truncated: 88 more sheets: Figure 2f, Figure 2g, Figure 3a, Figure 3b, Figure 3c, Figure 3d, Figure 3f, Figure 3g, Figure 4a, Figure 4b, Figure 4c, Figure 4d, Figure 4e, Figure 4f, Figure 4g, Figure 4h, Figure 4i, Figure 4j, Figure 5c, Figure 5d …]
